# Supplementary material for: Functional Annotation of Rheumatoid Arthritis and Osteoarthritis Associated Genes by Integrative Genome-Wide Gene Expression Profiling Analysis
Source: PLoS One. 2014 Feb 14;9(2):e85784. doi: 10.1371/journal.pone.0085784 (PMC3925090; doi:10.1371/journal.pone.0085784)
Supplement: Table S1 — Full lists of the differentially expressed genes between RA vs. NT samples. The symbol name, D score and the expression fold change were provided. (XLSX) [file pone.0085784.s001.xlsx]

## Sheet: Sheet1
Gene Symbol	Score(d)	Fold Change	Status
DCTN1	3.46021	1437.67	upregulated
GABRR3	3.23666	130.104	upregulated
SOX18	4.32085	70.3395	upregulated
ALPK2	3.96281	64.9523	upregulated
UCP2	3.85696	52.7554	upregulated
MITD1	3.15287	46.1244	upregulated
SMEK1	3.64875	35.5955	upregulated
BANF1	3.46589	33.6277	upregulated
PIAS1	3.25105	33.1873	upregulated
GFOD2	3.38448	30.7791	upregulated
KAL1	4.02753	22.2575	upregulated
ACO1	3.63445	19.4057	upregulated
ZNF565	4.00149	18.4746	upregulated
RCN3	4.17835	17.5982	upregulated
FXYD5	3.60058	16.0545	upregulated
MUS81	3.13096	15.152	upregulated
ZBED3	3.66654	14.9256	upregulated
CUTL1	4.63738	12.4449	upregulated
KLF4	3.81136	11.6318	upregulated
NRIP2	3.98946	10.9681	upregulated
MDH1	3.48601	10.0482	upregulated
PRR4	3.23448	9.71884	upregulated
VAMP2	4.73706	8.8777	upregulated
TRIM25	3.2592	7.4359	upregulated
PCBP2	4.03906	7.33594	upregulated
HCG27	3.76988	6.10088	upregulated
NOD1	3.25167	5.52154	upregulated
PCDHGA1	3.59032	5.51333	upregulated
LRIG1	4.67979	5.36411	upregulated
ZBTB11	3.69049	4.36503	upregulated
CAPNS1	3.46916	4.02002	upregulated
PLAC2	3.26961	3.91417	upregulated
LOXL3	3.42515	3.87024	upregulated
HSPB8	3.38733	3.66294	upregulated
ACTN4	3.68562	2.80612	upregulated
ZDHHC3	-3.87189	-2.0407	downregulated
GJA5	-3.43859	-2.0557	downregulated
ZNF264	-4.02884	-2.06346	downregulated
GPR172	-3.52331	-2.07185	downregulated
OR51	-4.00008	-2.08078	downregulated
CPT2	-4.76409	-2.09225	downregulated
APBA1	-3.07975	-2.11351	downregulated
PPBPL2	-3.20802	-2.17286	downregulated
PRDX6	-3.09635	-2.18224	downregulated
CDADC1	-3.1672	-2.18463	downregulated
UGCGL2	-3.53248	-2.18659	downregulated
NBPF11	-4.7687	-2.19959	downregulated
ZNF507	-3.58565	-2.20524	downregulated
AHI1	-4.21775	-2.21852	downregulated
HBS1	-3.85254	-2.23173	downregulated
ZNF570	-3.60065	-2.23346	downregulated
CCNE2	-7.6866	-2.29288	downregulated
DNMT3	-3.05103	-2.30168	downregulated
ZKSCAN1	-3.47306	-2.31126	downregulated
GRB2	-4.09814	-2.35861	downregulated
DHX34	-7.63005	-2.41301	downregulated
ADAM7	-4.59401	-2.4272	downregulated
PHC2	-3.90447	-2.43023	downregulated
MRPS10	-7.63977	-2.43061	downregulated
CPNE2	-4.93015	-2.43067	downregulated
WDR6	-3.3693	-2.44622	downregulated
HOXA11	-9.27742	-2.44792	downregulated
SIX1	-6.84046	-2.46762	downregulated
DDX47	-3.74719	-2.49324	downregulated
RNF19	-3.72974	-2.49444	downregulated
TNS3	-5.49495	-2.52445	downregulated
ZNF780	-5.46681	-2.52761	downregulated
EGR4	-8.02851	-2.55965	downregulated
PLXNB2	-3.4476	-2.63542	downregulated
SALL3	-3.51153	-2.6443	downregulated
PHTF1	-3.20934	-2.65675	downregulated
TNFRSF11	-3.30186	-2.70271	downregulated
NET1	-4.0586	-2.73827	downregulated
EI24	-7.09917	-2.75564	downregulated
NLRP14	-4.39404	-2.79922	downregulated
CNGB3	-4.48902	-2.8266	downregulated
FOXN3	-3.19057	-2.93671	downregulated
ZSWIM4	-6.50568	-2.95995	downregulated
HECW2	-5.48445	-3.00695	downregulated
KCNJ13	-5.64114	-3.0129	downregulated
LRRC19	-3.8717	-3.05781	downregulated
LPIN3	-3.29582	-3.1774	downregulated
GPSN2	-4.20945	-3.20184	downregulated
SCN10	-3.89418	-3.20706	downregulated
HBE1	-6.40756	-3.28744	downregulated
TMEM159	-4.42447	-3.29584	downregulated
DEFA3	-7.00588	-3.31902	downregulated
BIRC5	-3.40482	-3.35531	downregulated
INSL5	-3.25594	-3.3661	downregulated
NCAPD3	-4.7232	-3.37833	downregulated
SKAP2	-3.15177	-3.42825	downregulated
RGAG1	-3.47475	-3.51415	downregulated
DUOXA1	-4.16652	-3.71083	downregulated
GLP2	-4.21715	-3.8766	downregulated
ENTPD1	-8.10275	-3.94546	downregulated
KIAA0125	-3.00133	-3.97503	downregulated
LAIR1	-3.76176	-3.99958	downregulated
GJA4	-4.17627	-4.02145	downregulated
GPR109	-8.27327	-4.17325	downregulated
PANK4	-7.99464	-4.26779	downregulated
EDA2	-9.47977	-4.28522	downregulated
CACNG5	-3.77424	-4.42026	downregulated
GPR97	-3.22329	-4.46465	downregulated
MEOX2	-10.5401	-4.5039	downregulated
PRKAA1	-8.64054	-4.53297	downregulated
LEPRE1	-10.0983	-4.6119	downregulated
CHAC1	-4.19203	-4.62365	downregulated
TRIM55	-3.87077	-4.62442	downregulated
SNAI1	-3.2059	-4.62643	downregulated
ZNF84	-5.99919	-4.63471	downregulated
GPR84	-4.67291	-4.66777	downregulated
MAN2	-3.21872	-4.73597	downregulated
TNS4	-4.4121	-4.77206	downregulated
DCTN4	-3.71036	-4.82579	downregulated
ULK3	-3.3885	-4.85844	downregulated
PADI1	-4.48003	-4.93302	downregulated
KIAA1853	-7.36761	-5.03392	downregulated
CHMP4	-3.86738	-5.05212	downregulated
SUZ12	-4.12261	-5.13637	downregulated
KIAA1598	-3.28771	-5.15319	downregulated
IGSF8	-7.83081	-5.16438	downregulated
EPN1	-3.61727	-5.28851	downregulated
NKG7	-6.02524	-5.30521	downregulated
LAMB1	-3.31555	-5.37394	downregulated
MRPL45	-4.26278	-5.48598	downregulated
TBX19	-7.32958	-5.57371	downregulated
ANKRD16	-3.44319	-5.7012	downregulated
ALG10	-7.7548	-5.74551	downregulated
TMEM169	-5.80269	-5.85702	downregulated
HYAL4	-5.5093	-5.94559	downregulated
ENO2	-5.13486	-5.98144	downregulated
LRRC32	-4.78996	-6.25458	downregulated
WDR17	-8.62423	-6.26962	downregulated
KRT3	-7.46018	-6.59711	downregulated
DKK3	-3.4183	-6.62141	downregulated
ASAH3	-4.28469	-6.63081	downregulated
CDK10	-5.92861	-6.92088	downregulated
FGFR4	-4.31062	-7.16534	downregulated
PAQR8	-3.06389	-7.24841	downregulated
PBX1	-3.76591	-7.67055	downregulated
ZNF770	-3.6165	-7.79521	downregulated
FBXO31	-3.12473	-7.86377	downregulated
MFSD2	-6.64391	-7.91006	downregulated
MCFD2	-4.08565	-8.28803	downregulated
NCOR2	-4.04337	-8.49018	downregulated
LRRC50	-5.055	-8.63148	downregulated
CLDND1	-6.47409	-8.75144	downregulated
DNAJC1	-3.17021	-8.80782	downregulated
FBXO7	-3.17521	-9.47255	downregulated
THUMPD3	-3.78481	-9.71039	downregulated
SHQ1	-3.33173	-9.90605	downregulated
TRIM38	-6.48215	-10.6016	downregulated
NPR2	-3.40125	-10.6185	downregulated
HIF3	-5.07458	-10.7413	downregulated
KIAA0513	-4.38987	-10.7489	downregulated
CPSF4	-6.99088	-10.94	downregulated
MC5	-5.06884	-11.8801	downregulated
SORCS2	-3.20256	-12.0087	downregulated
LUZP1	-3.35397	-12.1667	downregulated
LRP12	-5.14241	-12.2316	downregulated
SLC8	-3.89006	-13.5384	downregulated
CENTG2	-3.93165	-13.5769	downregulated
APOL3	-5.66802	-13.6004	downregulated
ECE1	-4.95673	-14.0968	downregulated
SPAG6	-3.40508	-14.1674	downregulated
ZNF646	-9.15759	-15.2699	downregulated
LIN7	-3.00634	-15.7356	downregulated
MAK10	-4.73019	-17.4853	downregulated
HDAC8	-3.64398	-18.3775	downregulated
FFAR3	-7.05937	-18.6508	downregulated
PDZK1	-3.23379	-19.8571	downregulated
NRBF2	-7.83732	-20.7593	downregulated
SLC22	-3.42534	-21.0172	downregulated
MIF4	-6.21835	-21.8464	downregulated
GOSR1	-5.50938	-21.925	downregulated
TEKT4	-6.80726	-23.2328	downregulated
SERF1	-9.34428	-23.4631	downregulated
TGM3	-3.49779	-25.304	downregulated
KIAA1958	-3.27216	-30.4646	downregulated
TBX4	-7.1611	-30.8743	downregulated
KIAA2013	-7.18509	-33.3424	downregulated
CMA1	-3.44268	-33.73	downregulated
MAMDC4	-5.72762	-34.0451	downregulated
ZNF236	-5.62997	-36.0886	downregulated
TMEM100	-3.74931	-36.7374	downregulated
PADI2	-7.39514	-36.9738	downregulated
SCAMP2	-3.24481	-39.0513	downregulated
SORBS3	-3.89365	-39.6129	downregulated
APOA4	-5.0389	-40.196	downregulated
XCR1	-6.26438	-42.5498	downregulated
MLLT1	-3.43785	-44.5813	downregulated
TSPAN1	-3.13126	-48.9096	downregulated
HSPB2	-4.52648	-50.672	downregulated
NEK6	-10.5036	-56.034	downregulated
COL2	-3.62796	-62.0294	downregulated
LGALS9	-4.85725	-64.4715	downregulated
GGTL3	-3.23737	-79.0546	downregulated
GNGT2	-9.81091	-89.3538	downregulated
ABHD11	-4.03274	-95.8696	downregulated
ETV3	-3.66418	-106.965	downregulated
NPCDR1	-4.79505	-151.595	downregulated
