# Supplementary material for: Functional Annotation of Rheumatoid Arthritis and Osteoarthritis Associated Genes by Integrative Genome-Wide Gene Expression Profiling Analysis
Source: PLoS One. 2014 Feb 14;9(2):e85784. doi: 10.1371/journal.pone.0085784 (PMC3925090; doi:10.1371/journal.pone.0085784)
Supplement: Table S2 — Full lists of the differentially expressed genes between OA vs. NT samples. The symbol name, D score and the expression fold change were provided. (XLSX) [file pone.0085784.s002.xlsx]

## Sheet: Sheet1
Gene Symbol	Score(d)	Fold Change	Status
DPM2	4.1823	697.619	upregulated
MUS81	4.3017	236.61	upregulated
VAMP2	6.38331	220.457	upregulated
ZBTB33	3.6792	172.143	upregulated
NUP62	3.24796	157.765	upregulated
LOXL3	4.84865	111.572	upregulated
LIMK2	3.88211	76.6144	upregulated
ZNF593	3.73189	65.5003	upregulated
MRPS5	4.24878	54.3337	upregulated
SMYD2	3.62562	31.4123	upregulated
PPP6	4.38828	25.1681	upregulated
CRTC2	5.36648	24.9111	upregulated
CXCL2	4.50785	23.4393	upregulated
ARD1	5.49632	22.8509	upregulated
LEPREL2	5.18381	22.4106	upregulated
PMM2	3.28973	20.2104	upregulated
ISGF3	5.48782	17.5	upregulated
CUTL1	6.31341	15.1079	upregulated
CLIP4	3.44736	13.3068	upregulated
KCNMB1	3.73718	13.0578	upregulated
SOX18	4.6754	12.1463	upregulated
POP4	4.18331	11.9462	upregulated
TCFL5	4.22317	11.8344	upregulated
BIN3	5.02795	11.1234	upregulated
PTOV1	3.46107	10.6533	upregulated
ELMO1	3.8701	10.0076	upregulated
MRPS12	4.26618	9.97179	upregulated
KCNN4	3.60942	9.86231	upregulated
ZBED3	4.50036	8.38471	upregulated
DNAJB2	4.21443	8.12987	upregulated
TMEM10	4.85517	7.50767	upregulated
ZRANB1	3.45486	7.38153	upregulated
SMARCD2	3.85313	7.09798	upregulated
FOXJ2	3.22421	6.63904	upregulated
PLEC1	4.17065	5.95237	upregulated
DDX24	4.86006	5.22635	upregulated
RER1	3.74524	4.90868	upregulated
ZHX2	4.00433	4.65511	upregulated
CHIC2	3.52028	4.30668	upregulated
ACO1	3.57331	3.76139	upregulated
STX12	3.77022	3.54428	upregulated
MAGEF1	3.43164	3.3153	upregulated
PITRM1	3.22583	3.26397	upregulated
FOXO3	3.23631	3.07903	upregulated
GRK5	3.44827	2.37932	upregulated
PYCR2	-4.34878	-2.00834	downregulated
KDELR2	-8.942	-2.05421	downregulated
FOXN3	-4.21362	-2.05663	downregulated
GTDC1	-4.15863	-2.06282	downregulated
GNRH2	-5.25499	-2.07091	downregulated
CYBASC3	-7.63781	-2.08787	downregulated
MMS19	-4.37656	-2.11575	downregulated
CHST12	-3.87436	-2.11806	downregulated
CPT2	-5.09215	-2.14273	downregulated
RNF135	-7.08178	-2.1719	downregulated
TRIP13	-4.6972	-2.18497	downregulated
LTBP3	-5.7327	-2.21558	downregulated
THSD3	-8.51706	-2.24325	downregulated
HDAC10	-4.67206	-2.25572	downregulated
SLC38	-3.79595	-2.26845	downregulated
ECE1	-6.34997	-2.33617	downregulated
SLIT3	-4.74879	-2.40972	downregulated
COMMD4	-7.57993	-2.43189	downregulated
DHX34	-6.01381	-2.45505	downregulated
ABI1	-4.58759	-2.47117	downregulated
FAM134	-5.09468	-2.50346	downregulated
TMEM93	-7.82319	-2.52812	downregulated
DIAPH1	-9.94452	-2.53644	downregulated
TRAF4	-7.59498	-2.54533	downregulated
TPST2	-6.55105	-2.59249	downregulated
GPSN2	-4.66764	-2.59834	downregulated
MCTP2	-4.75747	-2.60325	downregulated
SLC8	-5.22874	-2.60399	downregulated
ZNF598	-4.97144	-2.6651	downregulated
RNF145	-4.20988	-2.68044	downregulated
CDH1	-7.92133	-2.68229	downregulated
OTUB1	-6.60242	-2.71774	downregulated
SRPK1	-6.92079	-2.72599	downregulated
XYLT2	-9.07941	-2.72796	downregulated
ADORA3	-7.04425	-2.735	downregulated
LRRC32	-6.03582	-2.76866	downregulated
HSPB2	-5.50823	-2.82735	downregulated
TMEM176	-5.05045	-2.85393	downregulated
PLEKHA4	-4.49168	-2.85513	downregulated
ERGIC1	-10.0172	-2.85649	downregulated
WISP1	-3.80828	-2.85815	downregulated
TRIM6	-4.22405	-2.8922	downregulated
FBXO18	-5.33774	-2.89634	downregulated
BAG3	-7.37313	-2.9283	downregulated
MINK1	-5.09125	-2.93778	downregulated
TGM2	-4.29939	-2.96307	downregulated
SCAMP2	-4.2651	-3.00628	downregulated
BACE2	-6.02955	-3.03826	downregulated
APOL3	-7.12093	-3.05371	downregulated
JARID2	-4.83571	-3.06871	downregulated
LAMB1	-3.8023	-3.21442	downregulated
CLCN7	-4.04841	-3.23877	downregulated
MKL2	-4.88635	-3.28485	downregulated
TBL2	-5.33943	-3.32309	downregulated
TRIM38	-7.8372	-3.35487	downregulated
KRT20	-3.97112	-3.3712	downregulated
GPR172	-3.55595	-3.41188	downregulated
MSRB3	-5.455	-3.41704	downregulated
CLPTM1	-5.69402	-3.48343	downregulated
TLOC1	-5.16295	-3.51648	downregulated
TRIM47	-5.4104	-3.58401	downregulated
RNF123	-7.61928	-3.59311	downregulated
ECHDC2	-6.69702	-3.62244	downregulated
MRPS2	-4.13048	-3.686	downregulated
ETS1	-5.2822	-3.69193	downregulated
AQP7	-4.11775	-3.70864	downregulated
KLHDC3	-7.07538	-3.74177	downregulated
AOC3	-6.34488	-3.82291	downregulated
RBP4	-4.6702	-3.84315	downregulated
STK10	-7.15294	-3.85664	downregulated
SRP19	-8.12584	-3.86288	downregulated
MAPKAPK5	-3.64261	-3.9016	downregulated
PNPLA6	-6.18884	-3.90718	downregulated
TTC7	-4.81975	-3.95606	downregulated
TMEM8	-4.23769	-4.01342	downregulated
IRX3	-7.31253	-4.21592	downregulated
ARRB2	-5.10778	-4.2177	downregulated
ANAPC13	-7.38209	-4.38997	downregulated
MEOX2	-9.0596	-4.4117	downregulated
PHF1	-6.64977	-4.42098	downregulated
ELOVL1	-4.60579	-4.43206	downregulated
POLDIP3	-8.69695	-4.44977	downregulated
RB1	-4.84252	-4.46871	downregulated
YPEL3	-8.41437	-4.52333	downregulated
LUZP1	-5.39822	-4.5634	downregulated
LGALS9	-6.73291	-4.59387	downregulated
PSKH1	-4.10275	-4.62677	downregulated
ZCCHC14	-5.54166	-4.6652	downregulated
TMEM175	-5.5384	-4.69472	downregulated
DRD4	-6.75362	-4.72355	downregulated
MRPS10	-6.38961	-4.75517	downregulated
EDEM1	-7.01055	-4.87637	downregulated
NAB2	-5.79644	-4.87668	downregulated
ARHGEF2	-4.05531	-5.07141	downregulated
LEPRE1	-7.90795	-5.19482	downregulated
FOXRED1	-6.97975	-5.26784	downregulated
SMARCC2	-5.68754	-5.29204	downregulated
SORBS3	-4.56887	-5.41017	downregulated
BCAR3	-3.79432	-5.49439	downregulated
RNF19	-4.9422	-5.51254	downregulated
ERCC1	-4.56571	-5.69386	downregulated
MRPL4	-5.6137	-5.72274	downregulated
EMG1	-3.90831	-5.79226	downregulated
PTGER4	-7.87003	-5.79861	downregulated
NPAL3	-6.13675	-5.81869	downregulated
UBOX5	-5.31259	-5.87197	downregulated
ZNF133	-5.00382	-6.09221	downregulated
KIAA2013	-7.19827	-6.23917	downregulated
RAB14	-3.6236	-6.48404	downregulated
PLAGL1	-8.27296	-6.61071	downregulated
TRPT1	-8.20948	-6.61163	downregulated
BDKRB2	-3.82531	-6.64552	downregulated
FTSJ1	-4.38629	-6.83554	downregulated
PRMT2	-7.47737	-7.01859	downregulated
PDE2	-4.10194	-7.16795	downregulated
EMID1	-3.74643	-7.31445	downregulated
FAM89	-7.3221	-7.49937	downregulated
PHC2	-3.98924	-7.57049	downregulated
MIF4	-7.17827	-7.57072	downregulated
SLURP1	-4.35389	-7.72044	downregulated
ASXL2	-7.41242	-7.75154	downregulated
KIAA1600	-3.64968	-7.94234	downregulated
CD209	-3.87946	-8.12923	downregulated
CCDC14	-4.15537	-8.16622	downregulated
CD68	-5.27678	-8.7541	downregulated
NET1	-4.56054	-8.90282	downregulated
CCDC81	-5.84985	-9.03406	downregulated
PHLDA3	-7.82787	-9.22762	downregulated
RNASEH1	-8.22608	-9.59022	downregulated
DPF2	-7.24067	-9.5995	downregulated
COX3	-7.31043	-9.8416	downregulated
MLLT6	-6.24632	-11.2535	downregulated
IWS1	-8.2775	-11.9389	downregulated
VARS2	-8.65379	-12.35	downregulated
SLC2	-3.68837	-12.5662	downregulated
BCL3	-7.28199	-13.0952	downregulated
SF4	-3.75548	-13.1733	downregulated
LHX1	-5.07076	-13.2227	downregulated
GPR162	-4.02312	-13.4969	downregulated
CLDND1	-6.04747	-14.1954	downregulated
TBPL1	-3.83184	-14.2774	downregulated
SCAMP3	-7.48313	-14.5316	downregulated
UGCGL2	-5.01604	-14.5592	downregulated
USP5	-5.15635	-14.6484	downregulated
OAS1	-4.40486	-14.842	downregulated
MOV10	-3.94092	-15.8444	downregulated
EPHA2	-8.56958	-16.021	downregulated
CTR9	-4.44015	-16.1305	downregulated
TIMM10	-6.3265	-16.1347	downregulated
TEX14	-4.40682	-16.4271	downregulated
BZRPL1	-8.53342	-16.4576	downregulated
KIAA0323	-6.59315	-16.484	downregulated
RARRES2	-5.69465	-16.9211	downregulated
ALDH16	-6.92453	-17.1302	downregulated
WDR17	-6.05163	-17.7771	downregulated
KRT3	-7.17367	-18.0397	downregulated
MN1	-5.58909	-18.1725	downregulated
TMEM181	-8.44403	-19.1925	downregulated
SECTM1	-5.71071	-19.3206	downregulated
TMEM140	-5.56083	-19.636	downregulated
FOXL2	-7.88394	-20.7587	downregulated
KIAA0513	-5.76585	-23.0715	downregulated
UCN3	-6.83169	-23.5719	downregulated
HECW2	-4.9103	-25.3625	downregulated
STX18	-7.16369	-25.7268	downregulated
IFT172	-6.89614	-26.8097	downregulated
SNX21	-3.59491	-27.4678	downregulated
ELF4	-8.88035	-27.6111	downregulated
GPR157	-3.84552	-27.7278	downregulated
EXOC3	-4.55953	-27.7747	downregulated
BIRC5	-3.96821	-28.2942	downregulated
LY6	-3.78466	-28.6547	downregulated
FXYD3	-4.67179	-29.197	downregulated
NKG7	-5.41365	-31.9009	downregulated
FAM38	-3.98175	-32.4647	downregulated
MRPL45	-4.52188	-33.5394	downregulated
TMEM129	-4.75764	-33.7125	downregulated
CRHR1	-3.57135	-34.5315	downregulated
RASSF1	-5.14106	-35.5727	downregulated
VPS16	-6.29633	-36.4681	downregulated
NRBF2	-8.18267	-36.8298	downregulated
FADS3	-5.59888	-38.3234	downregulated
PEX26	-4.5978	-42.6226	downregulated
IQSEC2	-7.63764	-43.7146	downregulated
GEMIN5	-5.18885	-43.9034	downregulated
ING2	-5.44397	-44.8641	downregulated
HBA2	-8.43376	-46.5881	downregulated
MEIS3	-7.59014	-57.655	downregulated
UBQLN3	-6.68079	-67.4052	downregulated
MAN2	-4.51225	-87.4572	downregulated
SDCCAG1	-6.12462	-97.8418	downregulated
IGSF8	-6.90898	-100.794	downregulated
PBX1	-5.2235	-133.753	downregulated
KIAA1128	-6.90492	-195.257	downregulated
RHBDD1	-6.18019	-231.904	downregulated
PDZD7	-4.4823	-286	downregulated
PLEKHG4	-8.78001	-337.128	downregulated
ABCG1	-3.87015	-441.273	downregulated
TCEA3	-8.37055	-1241.14	downregulated
